# Supplementary material for: Differentially correlated genes in co-expression networks control phenotype transitions
Source: F1000Res. 2016 Nov 22;5:2740. [Version 1] doi: 10.12688/f1000research.9708.1 (PMC5247791; doi:10.12688/f1000research.9708.1)
Supplement: Differentially expressed genes from BcKO study — Contains p-values, ratios of expression means, combined Fisher’s p-value, fdr, direction of regulation, whether it is Ig gene and whether it is DC gene. [file f1000research-5-10464-s0000.tgz]

Archive with 1 entries (1 files):
- 5c951bf9-5cb2-4861-9e38-8339d30da036_Dataset1.csv
