# Supplementary material for: Differentially correlated genes in co-expression networks control phenotype transitions
Source: F1000Res. 2016 Nov 22;5:2740. [Version 1] doi: 10.12688/f1000research.9708.1 (PMC5247791; doi:10.12688/f1000research.9708.1)
Supplement: Differentially correlated pairs from BcKO study — Contains information such as “change direction” (whether each pair gained or lost correlation/edge), “sign of local partial correlation” in BcKO data and control data, “regulation” (whether each gene of each pair is up- or down-regulated in BcKO), “number of Ig genes” in each pair. [file f1000research-5-10464-s0001.tgz]

Archive with 1 entries (1 files):
- 330f3dde-1d9d-449d-be45-47bf9b79b1a7_Dataset2.csv
