# Supplementary material for: Differentially correlated genes in co-expression networks control phenotype transitions
Source: F1000Res. 2016 Nov 22;5:2740. [Version 1] doi: 10.12688/f1000research.9708.1 (PMC5247791; doi:10.12688/f1000research.9708.1)
Supplement: Causal genes from BcKO study — Contains the Ig genes considered causal along with annotation and whether they are considered DC genes or not. [file f1000research-5-10464-s0002.tgz]

Archive with 1 entries (1 files):
- 4284186c-9a8b-4a8f-8eee-671c1b80add9_Dataset3.csv
