# Supplementary material for: Differentially correlated genes in co-expression networks control phenotype transitions
Source: F1000Res. 2016 Nov 22;5:2740. [Version 1] doi: 10.12688/f1000research.9708.1 (PMC5247791; doi:10.12688/f1000research.9708.1)
Supplement: Causal genes from cervical cancer study — Contains the chromosomal aberration genes considered causal along with annotation and whether they are considered DC genes or not. [file f1000research-5-10464-s0003.tgz]

Archive with 1 entries (1 files):
- fda26649-ab61-438b-b71b-5388be4107d6_Dataset4.csv
