# Supplementary material for: Differentially correlated genes in co-expression networks control phenotype transitions
Source: F1000Res. 2016 Nov 22;5:2740. [Version 1] doi: 10.12688/f1000research.9708.1 (PMC5247791; doi:10.12688/f1000research.9708.1)
Supplement: Cytoscape Edges and Nodes tables from network in Figure 1 — The datasets are sufficient to reproduce Figure 2. [file f1000research-5-10464-s0004.tgz]

Archive with 1 entries (1 files):
- 0ac3f0e3-7790-44ba-8d48-556b17584aab_Dataset5_2.zip
