# Supplementary material for: Differentially correlated genes in co-expression networks control phenotype transitions
Source: F1000Res. 2016 Nov 22;5:2740. [Version 1] doi: 10.12688/f1000research.9708.1 (PMC5247791; doi:10.12688/f1000research.9708.1)
Supplement: Cytoscape Edges and Nodes tables from network in Figure 3 — The datasets are sufficient to reproduce Figure 4. [file f1000research-5-10464-s0005.tgz]

Archive with 1 entries (1 files):
- e84b8895-725a-4da4-8531-2bbd96850bf7_Dataset6_1.zip
