# Supplementary material for: Differentially correlated genes in co-expression networks control phenotype transitions
Source: F1000Res. 2016 Nov 22;5:2740. [Version 1] doi: 10.12688/f1000research.9708.1 (PMC5247791; doi:10.12688/f1000research.9708.1)
Supplement: Raw data for Figure 5A,C — Raw data for Figure 5A: qRT PCR siRNA test. Instrument Type: steponeplus Passive Reference: ROX Analysis Type: Singleplex Endogenous Control: GAPDH RQ Min/Max Confidence Level: 95.0 Reference Sample: A Raw data for Figure 5C: Three xCellingence experiments. [file f1000research-5-10464-s0006.tgz]

Archive with 1 entries (1 files):
- 672d9e99-0b47-4a3d-b3a2-2c99e8ead955_Dataset7_2.zip
