# Supplementary material for: Differentially correlated genes in co-expression networks control phenotype transitions
Source: F1000Res. 2016 Nov 22;5:2740. [Version 1] doi: 10.12688/f1000research.9708.1 (PMC5247791; doi:10.12688/f1000research.9708.1)
Supplement: Supplementary file 8 [file f1000research-5-10464-s0007.tgz]

Archive with 1 entries (1 files):
- 99b4e4c8-4a30-45ce-b7f7-748edac05142.docx
